# Supplementary material for: Unmet Health Needs among Young Adults with Cerebral Palsy in Ireland: A Cross-Sectional Study
Source: J Clin Med. 2022 Aug 18;11(16):4847. doi: 10.3390/jcm11164847 (PMC9410409; doi:10.3390/jcm11164847)
Supplement: Supplementary file 1 [file jcm-11-04847-s001.zip]

Archive with 1 entries (1 files):
- jcm-1747138-supplementary.pdf
